# Supplementary material for: Effect of Turning Frequency on the Survival of Fecal Indicator Microorganisms during Aerobic Composting of Fecal Sludge with Sawdust
Source: Int J Environ Res Public Health. 2023 Feb 2;20(3):2668. doi: 10.3390/ijerph20032668 (PMC9915456; doi:10.3390/ijerph20032668)
Supplement: Supplementary file 1 [file ijerph-20-02668-s001.zip]

Archive with 2 entries (2 files):
- Manga et al _ ijerph-2133685-supplementary Material.pdf
- Manga et al _ ijerph-2133685-Supporting Data.xlsx
