# Supplementary material for: Effect of Turning Frequency on the Survival of Fecal Indicator Microorganisms during Aerobic Composting of Fecal Sludge with Sawdust
Source: Int J Environ Res Public Health. 2023 Feb 2;20(3):2668. doi: 10.3390/ijerph20032668 (PMC9915456; doi:10.3390/ijerph20032668)
Supplement: Supplementary file 1 [file ijerph-20-02668-s001.zip › Manga et al _ ijerph-2133685-Supporting Data.xlsx]

## Sheet: Compost_Temp_3days Turning Freq
Composting Temperatures (oC) in Composting Piles of Faecal Sludge and Saw Dust using 3 days Turning Frequency: Pile One											Composting Temperatures (oC) in Composting Piles of Faecal Sludge and Saw Dust using 3 days Turning Frequency: Pile Two																		Air Temperature
Composting Periods (Days)	Top_Temperature	Centre_Temperature	Bottom_Temperature	Right Side_ Temperature	Left Side_Temperature	Mean Temperature	STDEV_Temperature	Ambeint Temperature (OC)			Composting Periods (Days)	Top_Temperature	Centre_Temperature	Bottom_Temperature	Right Side_ Temperature	Left Side_Temperature	Mean Temperature	STDEV_Temperature	Ambeint Temperature (OC)										Max	Min	Avg (b)
1	28	28	24	34	37	30	5.2	27			1	28	25	26	27	20	25	3.1	27							Date	Month	Year	[°C]	[°C]	[°C]
4	48	48	40	33	42	42	6.3	27			4	44	39	31	39	42	29	5.2	27							1	1	2015	26	20	23
7	51	50	41	52	49	49	4.3	27			7	50	48	48	50	41	47	3.9	27							2	1	2015	27	20	23.5
9	46	48	38	43	48	44	4.2	27			9	53	43	49	49	50	49	3.6	27							3	1	2015	27	20	23.5
10	50	48	37	48	50	47	5.5	27			10	54	43	50	42	51	48	5.1	27							4	1	2015	27	20	23.5
11	51	50	38	49	50	48	5.3	27			11	53	39	51	48	54	49.02	5.8	27							5	1	2015	27	20	23.5
12	54	52	48	53	55	52	2.8	26			12	45	42	45	43	45	44	1.7	26							6	1	2015	26	20	23
13	54	52	48	53	55	52	2.7	26			13	48	37	48	48	49	46	5	26							7	1	2015	27	20	23.5
14	53	51	48	51	52	50.96	2	27			14	51	40	49	49	50	48	4.7	27							8	1	2015	28	20	24
15	54	52	48	50	55	52	2.7	27			15	53	49	49	53	51	51	1.7	27							9	1	2015	27	20	23.5
16	57	56	48	50	57	54	4.1	27			16	52	47	50	52	51	50	1.7	27							10	1	2015	27	20	23.5
17	50	52	42	50	52	49	4	26			17	52	42	50	50	52	49	4.2	26							11	1	2015	27	20	23.5
18	55	53	42	53	55	52	4.5	27			18	53	47	51	52	53	51	2.4	27							12	1	2015	27	20	23.5
19	55	54	46	54	55	53	3.7	27			19	55	44	54	53	55	52	4.5	27							13	1	2015	27	20	23.5
20	59	53	41	57	59	54	7.5	26			20	51	42	51	51	52	50	4.1	26							14	1	2015	27	20	23.5
21	51	50	40	50	52	49	4.7	26			21	49	40	48	49	51	48	4.4	26							15	1	2015	27	20	23.5
22	54	52	51	54	54	53	1.5	27			22	52	43	52	52	53	50	4	27							16	1	2015	27	20	23.5
23	58	57	41	56	57	54	6.9	26			23	55	44	52	53	55	52	4.4	26							17	1	2015	27	20	23.5
24	58	58	44	56	57	55	5.8	26			24	50	41	51	51	52	49	4.6	26							18	1	2015	28	20	24
25	50	52	48	50	50	50	1.4	26			25	51	43	51	51	52	50	3.7	26							19	1	2015	27	20	23.5
26	51	52	48	50	51	50	1.4	26			26	53	48	46	51	53	50	3.2	26							20	1	2015	27	20	23.5
27	56	57	49	55	56	55	3.1	26			27	56	44	54	56	56	53	5.4	26							21	1	2015	27	20	23.5
28	57	57	50	55	56	55	2.9	26			28	44	46	48	48	44	46	1.9	26							22	1	2015	26	20	23
29	50	50	48	54	51	51	2.2	27			29	48	48	44	48	48	47	1.8	27							23	1	2015	27	20	23.5
30	50	50	49	54	52	51	1.9	27			30	51	49	46	52	53	50	2.8	27							24	1	2015	27	20	23.5
31	56	56	43	55	57	53	5.8	26			31	52	50	46	52	53	51	2.8	26							25	1	2015	27	20	23.5
32	56	56	44	56	57	54	5.6	26			32	45	48	45	48	48	47	1.7	26							26	1	2015	27	20	23.5
33	57	50	36	50	48	46	5.8	27			33	50	50	45	50	50	49	2	27							27	1	2015	27	20	23.5
34	51	53	37	53	54	50	7.1	25			34	52	52	43	54	53	51	4.3	25							28	1	2015	27	20	23.5
35	56	56	38	55	55	52	7.8	26			35	52	52	44	54	54	51	4.3	26							29	1	2015	27	20	23.5
36	54	53	37	54	54	50	7.5	27			36	45	46	34	45	48	43	5.4	27							30	1	2015	27	20	23.5
37	52	50	46	51	52	50	2.5	27			37	49	48	33	48	49	45	6.9	27							31	1	2015	27	20	23.5
38	51	51	45	52	51	50	2.8	27			38	56	54	43	55	55	53	5.4	27							1	2	2015	27	20	23.5
39	57	52	49	53	56	53	3.2	28			39	52	51	41	54	53	50	5.3	28							2	2	2015	27	20	23.5
40	57	54	50	54	57	54	2.9	27			40	50	49	46	49	48	48	1.5	27							3	2	2015	26	20	23
41	52	53	42	52	54	51	4.9	27			41	51	50	48	50	50	50	1.1	27							4	2	2015	26	20	23
42	54	55	44	55	54	52	4.7	28			42	54	53	42	55	55	52	5.5	28							5	2	2015	27	20	23.5
43	56	55	45	55	54	53	4.5	27			43	54	54	43	53	54	52	4.8	27							6	2	2015	27	20	23.5
44	57	56	45	56	55	54	5	27			44	48	49	46	51	49	49	1.8	27							7	2	2015	27	20	23.5
45	51	50	42	49	50	48	3.6	31			45	50	50	48	51	50	50	1.1	31							8	2	2015	26	20	23
46	55	55	47	54	57	54	3.8	31			46	54	53	47	52	55	52	3.1	31							9	2	2015	27	20	23.5
47	56	55	48	55	47	52	4.3	31			47	55	55	48	53	56	53	3.2	31							10	2	2015	27	20	23.5
48	56	55	46	54	56	53	4.2	30			48	50	49	45	49	50	49	2.1	30							11	2	2015	26	20	23
49	49	48	44	47	48	47	1.9	31			49	54	52	46	51	52	51	3.1	31							12	2	2015	26	20	23
50	43	42	30	41	42	40	5.4	31			50	54	53	47	52	53	52	2.8	31							13	2	2015	27	20	23.5
51	48	46	40	44	49	45	3.6	29			51	50	48	39	50	50	47	4.8	29							14	2	2015	26	20	23
52	55	54	42	53	56	52	5.7	30			52	49	48	41	48	49	47	3.4	30							15	2	2015	26	20	23
53	49	48	40	48	49	47	3.8	31			53	41	41	38	42	41	41	1.5	31							16	2	2015	26	20	23
54	55	53	43	51	55	51	5	31			54	56	54	48	52	55	53	3.2	31							17	2	2015	26	20	23
55	57	55	46	54	56	54	4.4	30			55	56	55	47	53	56	53	3.8	30							18	2	2015	26	20	23
56	44	40	39	42	47	42	3.2	30			56	55	55	45	53	54	52	4.2	30							19	2	2015	26	20	23
57	50	49	41	48	50	48	3.8	30			57	56	55	46	56	55	54	4.3	30							20	2	2015	27	20	23.5
58	51	50	44	50	52	49	3.1	29			58	60	58	49	58	58	57	4.3	29							21	2	2015	27	20	23.5
59	49	48	39	47	49	46	4.2	31			59	42	41	39	41	42	40	1.2	31							22	2	2015	26	20	23
60	45	44	37	43	44	43	3.2	26			60	50	50	44	48	52	49	3.1	26							23	2	2015	26	20	23
61	53	50	43	53	51	50	4.1	26			61	52	51	45	50	52	50	2.9	26							24	2	2015	27	20	23.5
62	52	51	44	52	52	50	3.5	26			62	50	50	40	50	52	48	4.8	26							25	2	2015	25	20	22.5
63	50	49	35	49	49	46	6.4	26			63	45	46	33	44	44	42	5.3	26							26	2	2015	26	20	23
64	46	44	36	46	46	44	4.3	27			64	52	52	45	50	53	50	3.2	27							27	2	2015	27	20	23.5
65	50	48	34	47	49	46	6.6	27			65	52	51	46	50	52	50	2.5	27							28	2	2015	27	22	24.5
66	49	48	32	47	48	45	7.2	27			66	51	52	36	51	52	48	6.9	27							1	3	2015	27	20	23.5
67	48	47	30	45	47	43	7.6	26			67	48	47	38	48	48	46	4.4	26							2	3	2015	28	20	24
68	42	40	39	41	34	39	3.1	27			68	47	44	36	44	47	43.6	4.5	27							3	3	2015	27	20	23.5
69	47	45	34	46	47	44	5.5	27			69	48	45	38	46	48	45	4.1	27							4	3	2015	27	20	23.5
70	45	43	34	44	45	42	4.7	27			70	48	46	39	48	49	46	4.1	27							5	3	2015	28	20	24
71	44	42	30	45	45	41	6.4	27			71	42	39	35	42	42	40	3.1	27							6	3	2015	27	20	23.5
72	35	36	28	36	36	34	3.5	26			72	43	45	38	44	46	42	3.1	26							7	3	2015	31	20	25.5
73	40	39	34	41	38	38	2.7	29			73	43	44	37	33	45	40	5.2	29							8	3	2015	31	21	26
74	46	47	33	43	44	43	5.6	30			74	47	46	31	45	37	41	6.9	30							9	3	2015	31	21	26
75	46	47	33	43	44	43	5.6	29			75	36	35	28	36	36	34	3.5	29
76	42	42	32	41	41	40	4.3	31			76	43	44	34	41	38	40	4.1	31							10	3	2015	30	20	25
77	40	41	31	39	39	38	4	26			77	37	36	31	36	36	35	2.4	26							11	3	2015	31	21	26
78	41	40	32	40	40	39	3.7	30			78	48	45	30	38	45	40	7.3	30							12	3	2015	31	21	26
79	39	38	30	38	39	37	3.8	30			79	46	44	30	38	44	50	6.5	30							13	3	2015	29	20	24.5
80	36	37	29	34	35	34	3.1	30			80	30	29	27	31	32	30	1.9	30							14	3	2015	30	20	25
81	42	41	33	42	42	40	3.9	30			81	46	44	30	38	44	40	6.5	30							15	3	2015	31	21	26
82	40	39	31	38	40	38	3.8	31			82	37	36	30	35	36	35	2.8	31							16	3	2015	31	20	25.5
83	38	38	30	36	37	36	3.3	29			83	34	30	28	31	33	31	2.4	29							17	3	2015	30	20	25
84	30	31	29	31	31	30	0.9	26			84	30	30	28	30	31	30	1.1	26							18	3	2015	30	20	25
85	40	38	32	38	40	38	3.3	30			85	33	31	30	31	33	32	1.3	30							19	3	2015	30	21	25.5
86	37	35	30	36	37	35	2.9	27			86	32	31	29	31	32	31	1.2	27							20	3	2015	29	21	25
87	34	35	30	36	36	34	2.5	30			87	32	31	29	31	32	31	1.2	30							21	3	2015	31	20	25.5
88	31	30	28	29	30	30	1.1	30			88	30	29	28	28	30	29	1	30							22	3	2015	26	21	23.5
89	39	38	31	34	37	36	3.3	26			89	32	32	30	32	34	32	1.4	26							23	3	2015	26	20	23
90	36	35	30	31	34	33	2.6	26			90	32	31	30	30	32	31	1	26							24	3	2015	26	21	23.5
91	33	31	29	30	32	31	1.6	31			91	32	30	29	29	31	30	1.3	31							25	3	2015	26	21	23.5
92	27	28	26	26	28	27	1	30			92	28	27	27	28	27	27	0.5	30							26	3	2015	27	20	23.5
93	35	38	30	36	39	36	3.5	27			93	32	30	30	31	31	31	0.8.	27							27	3	2015	27	21	24
94	32	30	28	29	30	30	1.5	30			94	31	30	29	30	31	30	0.8	30							28	3	2015	27	21	24
95	30	29	28	31	32	30	1.6	28			95	29	29	28	29	29	29	0.4	28							29	3	2015	26	20	23
96	28	28	26	27	29	28	1.1	29			96	29	27	26	30	30	28	1.8	29							30	3	2015	27	20	23.5
97	33	32	30	31	32	32	1.1	30			97	32	31	30	31	32	31	0.8	30							31	3	2015	27	21	24
98	31	30	28	29	30	30	1.1	33			98	32	30	29	31	32	31	1.3	33							1	4	2015	27	21	24
99	29	28	29	30	31	30	1.1	30			99	30	29	28	30	31	30	1.1	30							2	4	2015	27	20	23.5
100	28	27	26	27	28	27	0.8	30			100	26	24	24	27	28	26	1.78885	30							3	4	2015	26	20	23

## Sheet: Compost_Temp_7days Turning Freq
Composting Temperatures (oC) in Composting Piles of Faecal Sludge and Saw Dust using 7 days Turning Frequency: Pile One											Composting Temperatures (oC) in Composting Piles of Faecal Sludge and Saw Dust using 7 days Turning Frequency: Pile Two																	Air Temperature
Composting Periods (Days)	Top_Temperature	Centre_Temperature	Bottom_Temperature	Right Side_ Temperature	Left Side_Temperature	Mean Temperature	STDEV_Temperature	Ambeint Temperature (OC)			Composting Periods (Days)	Top_Temperature	Centre_Temperature	Bottom_Temperature	Right Side_ Temperature	Left Side_Temperature	Mean Temperature	STDEV_Temperature	Ambeint Temperature (OC)									Max	Min	Avg (b)
1	26	23	26	30	24	26	2.7	27			1	25	25	28	24	20	24	2.8	27						Date	Month	Year	[°C]	[°C]	[°C]
4	31	31	31	35	38	33	3.2	27			4	45	45	35	48	45	44	5	27						-	-	-	-	-	-
7	31	28	31	34	38	32	3.8	27			7	45	45	35	48	45	44	5	27						1	1	2015	26	20	23
9	51	51	38	50	52	48	5.9	27			9	47	45	39	43	42	43	3	27
10	51	51	38	50	52	48	5.9	27			10	54	51	38	51	49	48	6.1	27						2	1	2015	27	20	23.5
11	54	51	44	54	50	51	4.2	27			11	55	52	41	43	54	49.04	6.4	27
12	54	51	44	54	50	51	4.2	26			12	54	53	38	52	53	50	6.8	26						3	1	2015	27	20	23.5
13	55	51	35	50	53	49	7.8	26			13	55	54	43	52	54	52	5.1	26						4	1	2015	27	20	23.5
14	53	53	43	53	54	51	4.6	27			14	54	52	40	51	53	50	5.7	27						5	1	2015	27	20	23.5
15	54	53	43	53	55	52	4.8	27			15	53	52	41	51	53	50	5.1	27						6	1	2015	26	20	23
16	50	47	41	48	51	47	3.8	27			16	53	51	41	50	52	49	4.9	27						7	1	2015	27	20	23.5
17	52	52	48	51	55	52	2.6	26			17	54	52	41	50	53	49.98	5	26						8	1	2015	28	20	24
18	54	48	45	53	54	51	4	27			18	55	48	32	53	55	49	9.7	27						9	1	2015	27	20	23.5
19	54	51	46	54	55	52	3.5	27			19	56	49	46	53	55	52	4.3	27						10	1	2015	27	20	23.5
20	55	49	41	54	55	51	5.9	26			20	54	51	46	51	55	51	3.6	26						11	1	2015	27	20	23.5
21	53	53	42	52	55	51	5.2	26			21	55	55	46	53	55	53	3.9	26						12	1	2015	27	20	23.5
22	51	48	40	52	51	49	5	27			22	50	49	43	49	48	48	2.7	27						13	1	2015	27	20	23.5
23	52	52	41	54	53	50	5.3	26			23	50	50	46	50	51	49	2.1	26						14	1	2015	27	20	23.5
24	55	51	41	51	54	51	5.7	26			24	54	54	46	52	55	52	3.6	26						15	1	2015	27	20	23.5
25	56	52	42	53	55	52	5.4	26			25	55	51	44	52	53	51	4.3	26						16	1	2015	27	20	23.5
26	56	55	43	53	55	52	5.2	26			26	55	50	44	52	53	51	4.2	26						17	1	2015	27	20	23.5
27	56	52	46	53	56	53	4.1	26			27	55	53	44	55	56	53	4.9	26						18	1	2015	28	20	24
28	55	55	44	52	54	52	4.8	26			28	55	54	44	55	56	53	4.9	26						19	1	2015	27	20	23.5
29	44	46	43	44	44	44	1	27			29	48	47	40	49	48	46	3.5	27						20	1	2015	27	20	23.5
30	49	50	43	48	48	47	2.6	27			30	48	47	40	49	48	46	3.5	27						21	1	2015	27	20	23.5
31	53	48	48	52	52	51	2.5	26			31	48	48	41	49	49	47	3.4	26						22	1	2015	26	20	23
32	53	51	48	52	53	51	2	26			32	52	53	39	51	51	49	5.7	26						23	1	2015	27	20	23.5
33	53	51	41	52	52	50	5	27			33	53	54	40	51	51	50	5.5	27						24	1	2015	27	20	23.5
34	53	52	42	52	53	50	4.8	25			34	48	48	41	49	49	47	3.4	25						25	1	2015	27	20	23.5
35	55	52	43	53	54	51	4.9	26			35	52	53	39	51	51	49	5.7	26						26	1	2015	27	20	23.5
36	48	47	40	47	47	46	3.3	27			36	53	54	40	51	51	50	5.5	27						27	1	2015	27	20	23.5
37	52	48	39	52	51	48	5.5	27			37	52	52	41	54	53	50	5.3	27						28	1	2015	27	20	23.5
38	52	47	37	53	56	49	7.4	27			38	54	52	41	54	53	51	5.5	27						29	1	2015	27	20	23.5
39	58	57	47	58	58	56	4.8	28			39	48	49	38	49	49	47	4.8	28						30	1	2015	27	20	23.5
40	55	54	46	55	55	53	3.9	27			40	51	53	45	53	49	50	3.3	27						31	1	2015	27	20	23.5
41	56	55	46	55	56	54	4.3	27			41	51	50	42	50	50	49	3.7	27						1	2	2015	27	20	23.5
42	56	56	47	56	56	54	4	28			42	54	54	42	53	54	51	5.3	28						2	2	2015	27	20	23.5
43	49	48	38	48	49	47	4.7	27			43	54	55	43	54	55	52	5.2	27						3	2	2015	26	20	23
44	50	49	40	49	50	48	4.3	27			44	53	50	45	51	51	50	3	27						4	2	2015	26	20	23
45	55	52	47	54	54	52	3.2	31			45	54	51	46	52	52	51	3	31						5	2	2015	27	20	23.5
46	55	53	45	54	55	52	4.2	31			46	48	49	43	49	49	48	2.6	31						6	2	2015	27	20	23.5
47	55	54	47	55	56	53	3.6	31			47	49	50	45	50	49	49	2.1	31						7	2	2015	27	20	23.5
48	55	55	48	56	56	54	3.4	30			48	52	51	45	51	50	50	2.8	30						8	2	2015	26	20	23
49	56	55	49	56	56	54	3	31			49	54	53	46	51	52	51	3.1	31						9	2	2015	27	20	23.5
50	52	53	46	52	50	51	2.8	31			50	54	54	45	50	53	51	3.8	31						10	2	2015	27	20	23.5
51	53	52	46	51	52	51	2.8	29			51	51	54	46	50	51	50	2.9	29						11	2	2015	26	20	23
52	50	48	39	48	46	46	4.3	30			52	54	53	47	53	53	52	2.8	30						12	2	2015	26	20	23
53	51	47	40	50	50	48	4.5	31			53	43	38	40	39	42	40	2.1	31						13	2	2015	27	20	23.5
54	42	42	36	40	40	40	2.4	31			54	46	41	41	43	44	43	2.1	31						14	2	2015	26	20	23
55	53	54	49	50	53	52	2.2	30			55	40	40	30	39	39	38	4.3	30						15	2	2015	26	20	23
56	52	54	49	51	54	52	2.1	30			56	53	52	41	52	52	50	5	30						16	2	2015	26	20	23
57	49	48	44	48	48	47	1.9	30			57	52	52	44	52	53	51	3.7	30						17	2	2015	26	20	23
58	53	52	43	52	52	50	4.2	29			58	52	52	46	53	53	51	2.9	29						18	2	2015	26	20	23
59	53	53	44	53	53	51	4	31			59	51	52	45	50	52	50	2.9	31						19	2	2015	26	20	23
60	58	53	44	53	53	52.2	5.1	26			60	46	47	40	48	48	46	3.3	26						20	2	2015	27	20	23.5
61	57	54	47	56	57	54	4.2	26			61	54	47	40	48	48	47	5	26						21	2	2015	27	20	23.5
62	50	48	39	46	49	46	4.4	26			62	55	53	41	52	54	51	5.7	26						22	2	2015	26	20	23
63	50	47	40	46	49	46	3.9	26			63	55	54	42	53	55	52	5.5	26						23	2	2015	26	20	23
64	45	42	34	43	44	42	4.4	27			64	55	54	43	55	56	53	5.4	27						24	2	2015	27	20	23.5
65	44	41	35	43	44	41	3.8	27			65	46	45	39	45	45	44	2.8	27						25	2	2015	25	20	22.5
66	50	50	44	50	51	49	2.8	27			66	46	45	40	44	45	44	2.3	27						26	2	2015	26	20	23
67	51	50	46	50	50	49	1.9	26			67	49	47	44	46	48	47	1.9	26						27	2	2015	27	20	23.5
68	48	47	44	46	49	47	1.9	27			68	51	49	45	48	50	49	2.3	27						28	2	2015	27	22	24.5
69	49	48	40	46	50	47	4	27			69	48	48	38	46	47	45	4.2	27						1	3	2015	27	20	23.5
70	46	45	34	45	45	43	5	27			70	50	49	37	47	48	46	5.3	27						2	3	2015	28	20	24
71	44	43	30	42	45	41	6.1	27			71	45	45	33	46	44	43	5.4	27						3	3	2015	27	20	23.5
72	40	38	35	38	40	38	2	26			72	47	48	37	48	47	45	4.7	26						4	3	2015	27	20	23.5
73	48	47	39	46	48	46	3.8	29			73	49	48	38	47	48	46	4.5	29						5	3	2015	28	20	24
74	42	43	39	43	43	42	1.7	30			74	38	36	30	37	39	36	3.5	30						6	3	2015	27	20	23.5
75	45	44	38	42	46	43	3.2	29			75	43	43	34	42	43	41	3.9	29						7	3	2015	31	20	25.5
76	44	41	35	43	45	42	4	31			76	47	45	33	44	44	43	5.5	31						8	3	2015	31	21	26
77	45	45	34	44	45	43	4.8	26			77	46	46	34	45	46	43	5.3	26						9	3	2015	31	21	26
78	35	37	30	35	34	34	2.6	30			78	35	33	30	36	35	34	2.4	30						10	3	2015	30	20	25
79	39	38	32	38	39	37	2.9	30			79	44	43	34	42	44	41	4.2	30						11	3	2015	31	21	26
80	41	39	32	39	40	38	3.6	30			80	42	42	33	40	43	40	4.1	30						12	3	2015	31	21	26
81	46	44	35	42	47	43	4.8	30			81	40	43	33	41	42	40	4	30						13	3	2015	29	20	24.5
82	38	37	31	37	37	36	2.8	31			82	44	43	33	40	43	41	4.5	31						14	3	2015	30	20	25
83	36	36	30	36	36	35	2.7	29			83	44	44	33	41	44	41	4.8	29						15	3	2015	31	21	26
84	34	33	29	32	33	32	1.9	26			84	36	35	30	35	36	34	2.5	26						16	3	2015	31	20	25.5
85	42	40	36	40	42	40	2.4	30			85	44	43	33	40	43	41	4.5	30						17	3	2015	30	20	25
86	45	44	36	44	45	43	3.8	27			86	44	44	33	41	44	41	4.8	27						18	3	2015	30	20	25
87	47	45	37	46	46	44	4.1	30			87	45	46	34	43	46	43	5.1	30						19	3	2015	30	21	25.5
88	40	39	34	38	39	38	2.3	30			88	43	40	33	40	42	40	3.9	30						20	3	2015	29	21	25
89	38	38	32	37	38	37	2.6	26			89	40	38	32	38	40	38	3.3	26						21	3	2015	31	20	25.5
90	36	35	30	34	35	34	2.3	26			90	37	36	32	37	36	36	2.1	26						22	3	2015	26	21	23.5
91	28	27	27	28	29	28	0.8	31			91	36	35	30	35	36	34	2.5	31						23	3	2015	26	20	23
92	36	32	30	35	36	34	2.7	30			92	43	42	32	41	43	40	4.7	30						24	3	2015	26	21	23.5
93	40	38	31	38	39	37	3.6	27			93	43	43	32	42	44	41	5	27						25	3	2015	26	21	23.5
94	41	40	32	39	40	38	3.6	30			94	44	44	32	43	45	42	5.4	30						26	3	2015	27	20	23.5
95	32	30	30	31	32	31	1	28			95	41	42	31	40	42	39	4.7	28						27	3	2015	27	21	24
96	30	29	28	30	32	30	1.5	29			96	39	39	31	39	39	37	3.6	29						28	3	2015	27	21	24
97	29	28	28	29	30	29	0.8	30			97	38	37	30	37	39	36	3.6	30						29	3	2015	26	20	23
98	29	28	22	29	30	28	3.2	33			98	29	30	26	28	28	28	1.5	33						30	3	2015	27	20	23.5
99	38	36	28	38	38	36	4.3	30			99	39	37	32	38	38	37	2.8	30						31	3	2015	27	21	24
100	40	38	29	40	40	37	4.8	30			100	39	39	32	40	41	38	3.6	30						1	4	2015	27	21	24
																									20	5	2015	39	21	30
																									21	5	2015	36	21	28.5
																									22	5	2015	37	21	29
																									23	5	2015	37	21	29
																									24	5	2015	39	21	30
																									25	5	2015	37	21	29
																									26	5	2015	38	21	29.5
																									27	5	2015	35	21	28
																									28	5	2015	39	21	30
																									29	5	2015	37	21	29
																									30	5	2015	38	21	29.5
																									31	5	2015	38	21	29.5

## Sheet: Compost_Temp_14days Turning Fre
Composting Temperatures (oC) in Composting Piles of Faecal Sludge and Saw Dust using 14 days Turning Frequency: Pile One											Composting Temperatures (oC) in Composting Piles of Faecal Sludge and Saw Dust using 14 days Turning Frequency: Pile Two																	Air Temperature
Composting Periods (Days)	Top_Temperature	Centre_Temperature	Bottom_Temperature	Right Side_ Temperature	Left Side_Temperature	Mean Temperature	STDEV_Temperature	Ambeint Temperature (OC)			Composting Periods (Days)	Top_Temperature	Centre_Temperature	Bottom_Temperature	Right Side_ Temperature	Left Side_Temperature	Mean Temperature	STDEV_Temperature	Ambeint Temperature (OC)									Max	Min	Avg (b)
1	20	20	22	23	26	22	2.48998	27			1	22	28	23	27	25	25	2.5	27						Date	Month	Year	[°C]	[°C]	[°C]
4	48	44	34	48	48	44	6.07758	27			4	30	33	29	30	24	29	3.3	27						1	1	2015	26	20	23
7	50	48	37	49	49	47	5.36843	27			6	35	36	29	41	35	35	4.3	27						2	1	2015	27	20	23.5
9	52	50	38	49	49	48	5.23803	27			8	48	48	38	48	44	45	4.5	27						3	1	2015	27	20	23.5
10	52	40	49	46	51	48	4.95056	27			10	51	48	35	48	52	47	7.1	27						4	1	2015	27	20	23.5
11	44	34	42	45	44	42	4.58835	27			11	51	48	35	48	52	47	7.1	27						5	1	2015	27	20	23.5
12	52	36	50	47	50	47	6.35201	26			12	50	47	38	49	48	46	4.9	26						6	1	2015	26	20	23
13	50	38	45	49	50	47	5.18151	26			13	54	51	41	51	54	49.98	5.3	26						7	1	2015	27	20	23.5
14	51	43	49	50	51	48.98	3.46728	27			14	54	51	39	52	43	48	6.4	27						8	1	2015	28	20	24
15	51	43	49	51	52	49.02	3.70365	27			15	55	53	40	52	51	50	5.7	27						9	1	2015	27	20	23.5
16	53	43	51	53	52	50	4.1106	27			16	55	48	38	58	55	51	7.9	27						10	1	2015	27	20	23.5
17	55	51	42	51	55	51	5.35938	26			17	55	52	42	56	55	51.98	5.9	26						11	1	2015	27	20	23.5
18	55	50	51	52	55	53	2.22104	27			18	55	53	44	53	53	52	4.3	27						12	1	2015	27	20	23.5
19	54	43	51	54	51	51	4.6683	27			19	55	54	45	54	54	52	4.2	27						13	1	2015	27	20	23.5
20	55	43	51	55	54	52	4.97313	26			20	54	50	41	52	54	50	5.8	26						14	1	2015	27	20	23.5
21	55	53	41	53	53	51	5.56192	26			21	55	52	46	54	56	53	3.8	26						15	1	2015	27	20	23.5
22	55	54	42	54	53	52	5.40398	27			22	55	49	39	53	54	50	6.6	27						16	1	2015	27	20	23.5
23	55	54	42	54	54	52	5.43939	26			23	55	53	45	54	54	52	4	26						17	1	2015	27	20	23.5
24	55	52	42	54	54	52	5.29689	26			24	53	53	40	48	52	50	5.4	26						18	1	2015	28	20	24
25	50	49	40	50	50	47.96	4.41509	26			25	50	49	38	42	50	46	5.2	26						19	1	2015	27	20	23.5
26	48	48	39	49	48	46	4.30674	26			26	50	49	44	48	50	48	2.5	26						20	1	2015	27	20	23.5
27	50	50	40	50	50	47.96	4.45118	26			27	50	45	40	48	49	46	4.1	26						21	1	2015	27	20	23.5
28	53	50	40	51	53	49	5.41599	26			28	51	51	42	48	50	48	3.8	26						22	1	2015	26	20	23
29	54	51	40	50	53	50	5.53019	27			29	52	51	43	52	52	50	4.1	27						23	1	2015	27	20	23.5
30	50	53	34	53	52	48	7.99168	27			30	52	52	43	52	53	50	4.1	27						24	1	2015	27	20	23.5
31	51	54	39	53	52	50	6.01789	26			31	54	52	38	52	51	49	6.7	26						25	1	2015	27	20	23.5
32	53	53	39	53	52	50	6.05037	26			32	54	52	40	53	51	50	5.7	26						26	1	2015	27	20	23.5
33	53	53	40	52	51	50	5.45316	27			33	52	50	48	54	51	51	2.2	27						27	1	2015	27	20	23.5
34	53	52	53	52	52	52	0.461519	25			34	54	52	40	53	51	50	5.7	25						28	1	2015	27	20	23.5
35	50	51	51	50	52	51	0.83666	26			35	54	50	48	54	51	51	2.2	26						29	1	2015	27	20	23.5
36	53	54	38	52	53	50	6.74537	27			36	53	50	48	54	52	51	2.2	27						30	1	2015	27	20	23.5
37	51	51	39	51	52	49	5.49545	27			37	52	52	43	52	53	50	4.1	27						31	1	2015	27	20	23.5
38	52	50	39	51	51	49	5.41295	27			38	52	52	44	52	53	51	3.8	27						1	2	2015	27	20	23.5
39	48	47	38	47	48	46	4.27785	28			39	51	51	40	54	54	50	5.7	28						2	2	2015	27	20	23.5
40	51	50	40	49	50	48	4.52769	27			40	52	51	41	54	55	51	5.6	27						3	2	2015	26	20	23
41	52	51	42	51	51	49	4.15933	27			41	48	48	43	46	47	46	2.1	27						4	2	2015	26	20	23
42	50	52	47	53	54	51	2.77489	28			42	46	45	40	46	50	45	3.6	28						5	2	2015	27	20	23.5
43	53	54	47	52	54	52	2.91548	27			43	53	50	42	53	54	50	4.9	27						6	2	2015	27	20	23.5
44	53	54	46	52	53	52	3.20936	27			44	54	49	43	54	54	51	4.9	27						7	2	2015	27	20	23.5
45	54	53	47	53	54	52	2.94958	31			45	55	50	42	53	54	51	5.3	31						8	2	2015	26	20	23
46	54	54	48	52	54	52	2.60768	31			46	55	51	43	53	53	51	4.7	31						9	2	2015	27	20	23.5
47	53	52	46	52	50	51	2.79285	31			47	54	55	45	52	54	52	4.1	31						10	2	2015	27	20	23.5
48	54	53	47	53	52	52	2.77489	30			48	55	54	46	53	54	52	3.6	30						11	2	2015	26	20	23
49	45	46	37	46	44	44	3.78153	31			49	55	53	45	52	54	52	4	31						12	2	2015	26	20	23
50	48	47	41	48	48	46	3.04959	31			50	55	52	45	53	54	52	4	31						13	2	2015	27	20	23.5
51	38	38	31	40	39	37	3.56371	29			51	55	53	46	53	55	52	3.7	29						14	2	2015	26	20	23
52	52	50	40	51	52	49	5.09902	30			52	53	53	45	52	53	51	3.5	30						15	2	2015	26	20	23
53	50	50	40	49	50	48	4.38178	31			53	54	53	46	52	54	52	3.3	31						16	2	2015	26	20	23
54	48	49	40	50	51	48	4.39318	31			54	54	53	46	53	54	52	3.4	31						17	2	2015	26	20	23
55	53	53	42	50	53	50	4.76445	30			55	47	46	40	44	46	45	2.8	30						18	2	2015	26	20	23
56	53	52	43	51	53	50	4.219	30			56	41	40	38	36	40	39	2	30						19	2	2015	26	20	23
57	54	55	42	54	54	52	5.49545	30			57	52	51	48	52	52	51	1.7	30						20	2	2015	27	20	23.5
58	53	54	43	54	55	52	4.96991	29			58	52	50	46	52	52	50	2.6	29						21	2	2015	27	20	23.5
59	47	47	41	48	47	46	2.82843	31			59	52	51	47	53	54	51	2.7	31						22	2	2015	26	20	23
60	48	48	42	48	49	47	2.82843	26			60	54	52	46	52	54	52	3.3	26						23	2	2015	26	20	23
61	46	45	39	45	45	44	2.82843	26			61	54	53	46	53	51	51	3.2	26						24	2	2015	27	20	23.5
62	38	39	30	38	37	36	3.64692	26			62	54	53	45	53	54	52	3.8	26
63	50	47	44	48	49	48	2.30217	26			63	52	46	41	48	50	47	4.2	26
64	49	46	44	47	48	47	1.92354	27			64	52	46	41	48	50	47	4.2	27
65	47	44	37	45	47	44	4.1	27			65	46	44	40	44	44	44	2.2	27
66	38	39	30	38	37	36	3.3	27			66	44	44	39	43	44	43	2.2	27
67	50	47	44	48	49	48	2.3	26			67	46	44	38	48	49	45	4.4	26						25	2	2015	25	20	22.5
68	49	46	44	47	48	47	1.9	27			68	40	39	35	39	42	39	2.5	27						26	2	2015	26	20	23
69	47	44	37	45	47	44	4.1	27			69	45	45	38	45	44	43	3	27						27	2	2015	27	20	23.5
70	46	46	37	44	44	43	3.7	27			70	46	45	37	45	45	44	3.7	27						28	2	2015	27	22	24.5
71	38	39	30	38	37	36	3.6	27			71	46	45	38	45	47	44	3.6	27						1	3	2015	27	20	23.5
72	39	39	31	38	38	37	3.4	26			72	45	45	39	46	46	44	2.9	26						2	3	2015	28	20	24
73	44	39	32	37	40	38	4.4	29			73	42	41	30	40	41	39	5	29						3	3	2015	27	20	23.5
74	48	47	36	42	46	44	4.9	30			74	48	47	39	42	49	45	4.3	30						4	3	2015	27	20	23.5
75	45	44	36	43	45	43	3.8	29			75	47	45	40	46	45	45	2.7	29						5	3	2015	28	20	24
76	46	44	37	44	46	43	3.7	31			76	48	46	38	45	46	45	3.8	31						6	3	2015	27	20	23.5
77	41	43	35	42	42	41	3.2	26			77	43	42	33	42	43	41	4.3	26						7	3	2015	31	20	25.5
78	42	43	36	43	42	41	2.9	30			78	45	43	34	42	44	42	4.4	30						8	3	2015	31	21	26
79	43	40	35	40	43	40	3.3	30			79	43	40	33	40	43	40	4.1	30						9	3	2015	31	21	26
80	44	41	34	42	34	39	4.7	30			80	44	42	34	42	43	40	4	30						10	3	2015	30	20	25
81	43	42	33	41	42	40	4.1	30			81	43	42	33	42	43	41	4.3	30						11	3	2015	31	21	26
82	44	43	33	42	43	41	4.5	31			82	35	36	30	30	36	33	3.1	31						12	3	2015	31	21	26
83	46	44	35	44	45	43	4.4	29			83	45	45	39	45	47	44	3	29						13	3	2015	29	20	24.5
84	45	45	35	45	46	43	4.6	26			84	46	46	40	46	47	45	2.8	26						14	3	2015	30	20	25
85	46	46	35	46	46	44	4.9	30			85	47	46	40	47	47	45	3	30						15	3	2015	31	21	26
86	47	46	35	46	47	44	5.2	27			86	47	47	40	47	46	45	3	27						16	3	2015	31	20	25.5
87	48	48	36	48	48	46	5.4	30			87	46	47	39	47	48	45	3.6	30						17	3	2015	30	20	25
88	48	48	35	47	48	45	5.7	30			88	46	47	40	47	47	45	3	30						18	3	2015	30	20	25
89	36	38	28	36	39	35	4.3	26			89	47	48	40	48	48	46	3.5	26						19	3	2015	30	21	25.5
90	51	50	38	50	52	48	5.8	26			90	46	45	38	44	46	44	3.3	26						20	3	2015	29	21	25
91	52	52	40	51	52	49	5.3	31			91	43	44	38	42	44	42	2.5	31						21	3	2015	31	20	25.5
92	51	52	39	52	52	49	5.7	30			92	40	42	37	40	41	40	1.9	30						22	3	2015	26	21	23.5
93	52	52	40	53	52	50	5.5	27			93	39	40	32	38	39	38	3.2	27						23	3	2015	26	20	23
94	52	51	42	53	53	50	4.7	30			94	38	38	32	34	38	36	2.8	30						24	3	2015	26	21	23.5
95	52	52	42	53	53	50	4.7	28			95	37	38	31	34	37	35	2.9	28						25	3	2015	26	21	23.5
96	50	48	36	48	49	46	5.8	29			96	33	34	40	30	31	34	3.9	29						26	3	2015	27	20	23.5
97	47	46	34	45	45	43	5.3	30			97	43	43	33	41	45	41	4.7	30						27	3	2015	27	21	24
98	44	45	35	45	45	43	4.4	33			98	45	44	34	43	45	42	4.7	33						28	3	2015	27	21	24
99	43	43	33	43	43	41	4.5	30			99	46	46	33	45	46	43	5.7	30						29	3	2015	26	20	23
100	43	42	32	43	43	41	4.8	30			100	46	47	35	46	47	44	5.2	30						30	3	2015	27	20	23.5
																									18	5	2015	39	21	30
																									19	5	2015	37	21	29
																									20	5	2015	39	21	30
																									21	5	2015	36	21	28.5
																									22	5	2015	37	21	29
																									23	5	2015	37	21	29
																									24	5	2015	39	21	30
																									25	5	2015	37	21	29
																									26	5	2015	38	21	29.5
																									27	5	2015	35	21	28
																									28	5	2015	39	21	30
																									29	5	2015	37	21	29
																									30	5	2015	38	21	29.5
																									31	5	2015	38	21	29.5

## Sheet: Mean_Compost_Temp
Composting Periods (Days)	3 days Turning Frequency Composting Pile One		3 days Turning Frequency Composting Pile Two		7 days Turning Frequency Composting Pile One		7 days Turning Frequency Composting Pile Two		14 days Turning Frequency Composting Pile Two		14 days Turning Frequency Composting Pile Two
	Mean Temperature (OC)	STDEV_ Temperature	Mean Temperature (OC)	STDEV_ Temperature	Mean Temperature (OC)	STDEV_ Temperature	Mean Temperature (OC)	STDEV_ Temperature	Mean Temperature (OC)	STDEV_ Temperature	Mean Temperature (OC)	STDEV_ Temperature	Ambient Temperature (OC)
1	30	5.2	25	3.1	26	2.7	24	2.8	22	2.48998	25	2.5	27
4	42	6.3	29	5.2	33	3.2	44	5	44	6.07758	29	3.3	27
7	49	4.3	47	3.9	32	3.8	44	5	47	5.36843	35	4.3	27
9	44	4.2	49	3.6	48	5.9	43	3	48	5.23803	45	4.5	27
10	47	5.5	48	5.1	48	5.9	48	6.1	48	4.95056	47	7.1	27
11	48	5.3	49.02	5.8	51	4.2	49.04	6.4	42	4.58835	47	7.1	27
12	52	2.8	44	1.7	51	4.2	50	6.8	47	6.35201	46	4.9	26
13	52	2.7	46	5	49	7.8	52	5.1	47	5.18151	49.98	5.3	26
14	50.96	2	48	4.7	51	4.6	50	5.7	48.98	3.46728	48	6.4	27
15	52	2.7	51	1.7	52	4.8	50	5.1	49.02	3.70365	50	5.7	27
16	54	4.1	50	1.7	47	3.8	49	4.9	50	4.1106	51	7.9	27
17	49	4	49	4.2	52	2.6	49.98	5	51	5.35938	51.98	5.9	26
18	52	4.5	51	2.4	51	4	49	9.7	53	2.22104	52	4.3	27
19	53	3.7	52	4.5	52	3.5	52	4.3	51	4.6683	52	4.2	27
20	54	7.5	50	4.1	51	5.9	51	3.6	52	4.97313	50	5.8	26
21	49	4.7	48	4.4	51	5.2	53	3.9	51	5.56192	53	3.8	26
22	53	1.5	50	4	49	5	48	2.7	52	5.40398	50	6.6	27
23	54	6.9	52	4.4	50	5.3	49	2.1	52	5.43939	52	4	26
24	55	5.8	49	4.6	51	5.7	52	3.6	52	5.29689	50	5.4	26
25	50	1.4	50	3.7	52	5.4	51	4.3	47.96	4.41509	46	5.2	26
26	50	1.4	50	3.2	52	5.2	51	4.2	46	4.30674	48	2.5	26
27	55	3.1	53	5.4	53	4.1	53	4.9	47.96	4.45118	46	4.1	26
28	55	2.9	46	1.9	52	4.8	53	4.9	49	5.41599	48	3.8	26
29	51	2.2	47	1.8	44	1	46	3.5	50	5.53019	50	4.1	27
30	51	1.9	50	2.8	47	2.6	46	3.5	48	7.99168	50	4.1	27
31	53	5.8	51	2.8	51	2.5	47	3.4	50	6.01789	49	6.7	26
32	54	5.6	47	1.7	51	2	49	5.7	50	6.05037	50	5.7	26
33	46	5.8	49	2	50	5	50	5.5	50	5.45316	51	2.2	27
34	50	7.1	51	4.3	50	4.8	47	3.4	52	0.461519	50	5.7	25
35	52	7.8	51	4.3	51	4.9	49	5.7	51	0.83666	51	2.2	26
36	50	7.5	43	5.4	46	3.3	50	5.5	50	6.74537	51	2.2	27
37	50	2.5	45	6.9	48	5.5	50	5.3	49	5.49545	50	4.1	27
38	50	2.8	53	5.4	49	7.4	51	5.5	49	5.41295	51	3.8	27
39	53	3.2	50	5.3	56	4.8	47	4.8	46	4.27785	50	5.7	28
40	54	2.9	48	1.5	53	3.9	50	3.3	48	4.52769	51	5.6	27
41	51	4.9	50	1.1	54	4.3	49	3.7	49	4.15933	46	2.1	27
42	52	4.7	52	5.5	54	4	51	5.3	51	2.77489	45	3.6	28
43	53	4.5	52	4.8	47	4.7	52	5.2	52	2.91548	50	4.9	27
44	54	5	49	1.8	48	4.3	50	3	52	3.20936	51	4.9	27
45	48	3.6	50	1.1	52	3.2	51	3	52	2.94958	51	5.3	31
46	54	3.8	52	3.1	52	4.2	48	2.6	52	2.60768	51	4.7	31
47	52	4.3	53	3.2	53	3.6	49	2.1	51	2.79285	52	4.1	31
48	53	4.2	49	2.1	54	3.4	50	2.8	52	2.77489	52	3.6	30
49	47	1.9	51	3.1	54	3	51	3.1	44	3.78153	52	4	31
50	40	5.4	52	2.8	51	2.8	51	3.8	46	3.04959	52	4	31
51	45	3.6	47	4.8	51	2.8	50	2.9	37	3.56371	52	3.7	29
52	52	5.7	47	3.4	46	4.3	52	2.8	49	5.09902	51	3.5	30
53	47	3.8	41	1.5	48	4.5	40	2.1	48	4.38178	52	3.3	31
54	51	5	53	3.2	40	2.4	43	2.1	48	4.39318	52	3.4	31
55	54	4.4	53	3.8	52	2.2	38	4.3	50	4.76445	45	2.8	30
56	42	3.2	52	4.2	52	2.1	50	5	50	4.219	39	2	30
57	48	3.8	54	4.3	47	1.9	51	3.7	52	5.49545	51	1.7	30
58	49	3.1	57	4.3	50	4.2	51	2.9	52	4.96991	50	2.6	29
59	46	4.2	40	1.2	51	4	50	2.9	46	2.82843	51	2.7	31
60	43	3.2	49	3.1	52.2	5.1	46	3.3	47	2.82843	52	3.3	26
61	50	4.1	50	2.9	54	4.2	47	5	44	2.82843	51	3.2	26
62	50	3.5	48	4.8	46	4.4	51	5.7	36	3.64692	52	3.8	26
63	46	6.4	42	5.3	46	3.9	52	5.5	48	2.30217	47	4.2	26
64	44	4.3	50	3.2	42	4.4	53	5.4	47	1.92354	47	4.2	27
65	46	6.6	50	2.5	41	3.8	44	2.8	44	4.1	44	2.2	27
66	45	7.2	48	6.9	49	2.8	44	2.3	36	3.3	43	2.2	27
67	43	7.6	46	4.4	49	1.9	47	1.9	48	2.3	45	4.4	26
68	39	3.1	43.6	4.5	47	1.9	49	2.3	47	1.9	39	2.5	27
69	44	5.5	45	4.1	47	4	45	4.2	44	4.1	43	3	27
70	42	4.7	46	4.1	43	5	46	5.3	43	3.7	44	3.7	27
71	41	6.4	40	3.1	41	6.1	43	5.4	36	3.6	44	3.6	27
72	34	3.5	42	3.1	38	2	45	4.7	37	3.4	44	2.9	26
73	38	2.7	40	5.2	46	3.8	46	4.5	38	4.4	39	5	29
74	43	5.6	41	6.9	42	1.7	36	3.5	44	4.9	45	4.3	30
75	43	5.6	34	3.5	43	3.2	41	3.9	43	3.8	45	2.7	29
76	40	4.3	40	4.1	42	4	43	5.5	43	3.7	45	3.8	31
77	38	4	35	2.4	43	4.8	43	5.3	41	3.2	41	4.3	26
78	39	3.7	40	7.3	34	2.6	34	2.4	41	2.9	42	4.4	30
79	37	3.8	50	6.5	37	2.9	41	4.2	40	3.3	40	4.1	30
80	34	3.1	30	1.9	38	3.6	40	4.1	39	4.7	40	4	30
81	40	3.9	40	6.5	43	4.8	40	4	40	4.1	41	4.3	30
82	38	3.8	35	2.8	36	2.8	41	4.5	41	4.5	33	3.1	31
83	36	3.3	31	2.4	35	2.7	41	4.8	43	4.4	44	3	29
84	30	0.9	30	1.1	32	1.9	34	2.5	43	4.6	45	2.8	26
85	38	3.3	32	1.3	40	2.4	41	4.5	44	4.9	45	3	30
86	35	2.9	31	1.2	43	3.8	41	4.8	44	5.2	45	3	27
87	34	2.5	31	1.2	44	4.1	43	5.1	46	5.4	45	3.6	30
88	30	1.1	29	1	38	2.3	40	3.9	45	5.7	45	3	30
89	36	3.3	32	1.4	37	2.6	38	3.3	35	4.3	46	3.5	26
90	33	2.6	31	1	34	2.3	36	2.1	48	5.8	44	3.3	26
91	31	1.6	30	1.3	28	0.8	34	2.5	49	5.3	42	2.5	31
92	27	1	27	0.5	34	2.7	40	4.7	49	5.7	40	1.9	30
93	36	3.5	31	0.8.	37	3.6	41	5	50	5.5	38	3.2	27
94	30	1.5	30	0.8	38	3.6	42	5.4	50	4.7	36	2.8	30
95	30	1.6	29	0.4	31	1	39	4.7	50	4.7	35	2.9	28
96	28	1.1	28	1.8	30	1.5	37	3.6	46	5.8	34	3.9	29
97	32	1.1	31	0.8	29	0.8	36	3.6	43	5.3	41	4.7	30
98	30	1.1	31	1.3	28	3.2	28	1.5	43	4.4	42	4.7	33
99	30	1.1	30	1.1	36	4.3	37	2.8	41	4.5	43	5.7	30
100	27	0.8	26	1.78885	37	4.8	38	3.6	41	4.8	44	5.2	30
